# Supplementary material for: Anlotinib Alleviates Renal Fibrosis via Inhibition of the ERK and AKT Signaling Pathways
Source: Oxid Med Cell Longev. 2023 Feb 18;2023:1686804. doi: 10.1155/2023/1686804 (PMC9966823; doi:10.1155/2023/1686804)
Supplement: Supplementary Materials — Additional file 1: the primers used in this study. Additional file 2: molecular targets of anlotinib. Additional file 3: targets associated with renal fibrosis. Supplementary Figure S1: the effect of anlotinib on renal function and fibrosis phenotype in vitro. (A) Dose-dependent cytotoxicity of anlotinib in healthy mice by examining 24-hour urinary albumin excretion and serum creatinine. (B) Quantitative RT-PCR was performed to determine the RNA expression of α-SMA, collagen I in the kidney tissue of UUO mice treated with anlotinib in different dose. (C) Dose-dependent cytotoxicity of anlotinib in HK-2 human renal proximal tubule cells by CCK-8. (D) Human proximal tubular cells pretreated with/without anlotinib for 4 hours were incubated with TGF-β1 for 48 hours. Real-time RT-PCR results showed TGF-β1-induced α-SMA and collagen I mRNA expression in the presence of anlotinib with different dose (n = 3). Results are presented as mean ± SEM. ∗∗P < 0.01, n.s indicates not significant (P > 0.05), n = 3. [file 1686804.f1.zip]

Archive with 4 entries (4 files):
- Additional file 1.docx
- Additional file 2.pdf
- Additional file 3.pdf
- Supplymental Figure 1.pdf
